# Supplementary material for: Evaluation of cytotoxicity features of antimicrobial peptides with potential to control bacterial diseases of citrus
Source: PLoS One. 2018 Sep 7;13(9):e0203451. doi: 10.1371/journal.pone.0203451 (PMC6128562; doi:10.1371/journal.pone.0203451)
Supplement: S1 Table — (XLSX) [file pone.0203451.s001.xlsx]

## Sheet: Plan1
	CFU/mL at 14 days post inoculation
AMP	Plant 1							Plant2							Average*	SD**
	leaf 1	leaf 2	leaf 3	Average	Dilution factor	Volume	CFU/mL	leaf 1	leaf 2	leaf 3	Average	Dilution Factor	Volume	CFU/mL
Ocellatin4-Analogue	0	0	0	0	0	0.01	#DIV/0!	0	0	0	0	0	0.01	#DIV/0!	0	0
Hylin-a1	0	0	0	0	0	0.01	#DIV/0!	0	0	0	0	0	0.01	#DIV/0!	0	0
Tritrpticin	0	0	0	0	0	0.01	#DIV/0!	0	0	0	0	0	0.01	#DIV/0!	0	0
K0-W6-Hy-a1	3	3	4	3.33333	1e-05	0.01	3.33333e+07	4	4	4	4	0.0001	0.01	4e+06	4.66667e+06	0.516398
Citrus-amp1	4	4	5	4.33333	1e-05	0.01	4.33333e+07	3	4	3	3.33333	1e-05	0.01	3.33333e+07	9.58334e+06	0.752773
Xcc::GFP	18	17	21	18.6667	1e-05	0.01	1.86667e+08	11	11	11	11	1e-05	0.01	1.1e+08	1.48333e+08	4.40076
	CFU/mL at 21 days post inoculation
AMP	Plant 1							Plant2							Average*	SD**
	leaf 1	leaf 2	leaf 3	Average	Dilution Factor	Volume	CFU/mL	leaf 1	leaf 2	leaf 3	Average	Dilution Factor	Volume	CFU/mL
Ocellatin4-Analogue	0	0	0	0	0	0.01	#DIV/0!	0	0	0	0	0	0.01	#DIV/0!	0	0
Hylin-a1	0	0	0	0	0	0.01	#DIV/0!	0	0	0	0	0	0.01	#DIV/0!	0	0
Tritrpticin	0	0	0	0	0	0.01	#DIV/0!	0	0	0	0	0	0.01	#DIV/0!	0	0
K0-W6-Hy-a1	3	3	4	3.33333	1e-05	0.01	3.33333e+07	7	6	7	6.66667	0.0001	0.01	6.66667e+06	20000000	1.89737
Citrus-amp1	3	3	4	3.33333	1e-05	0.01	3.33333e+07	3	3	5	3.66667	1e-05	0.01	3.66667e+07	35000000	0.83666
Xcc::GFP	7	4	5	5.33333	1e-06	0.01	5.33333e+08	4	4	3	3.66667	1e-06	0.01	3.66667e+08	450000000	1.3784
* Average between Plant 1 and Plant 2
** SD - Standard Deviation between Plant 1 and Plant 2
