# Supplementary material for: Evaluation of cytotoxicity features of antimicrobial peptides with potential to control bacterial diseases of citrus
Source: PLoS One. 2018 Sep 7;13(9):e0203451. doi: 10.1371/journal.pone.0203451 (PMC6128562; doi:10.1371/journal.pone.0203451)
Supplement: S2 Table — (XLSX) [file pone.0203451.s002.xlsx]

## Sheet: Plan1
Toxicity of Citrus peptides in G.mellonella
PBS (n=9)
Days after injection	Experiment 1	Experiment 2	Experiment 3
Day 1	0	0	0
Day 2	0	0	0
Day 3	0	0	0
Day 4	0	0	0
Day 5	0	0	0
Day 6	0	1	0
Day 7	0	0	0
% survival	100	88.9	100
Median (%survival)	96.3
SD (%survival)	6.40859
citrus – amp1 64 µM
Days after injection	Experiment 1 (n=9)	Experiment 2 (n=9)
Day 1	0	0
Day 2	0	0
Day 3	0	0
Day 4	0	0
Day 5	0	0
Day 6	0	1
Day 7	1	0
% survival	88.9	88.9
Median (%survival)	88.9
SD (%survival)	0
citrus – amp1 128µM
Days after injection	Experiment 1 (n=8)	Experiment 2 (n=9)
Day 1	0	0
Day 2	0	0
Day 3	0	0
Day 4	0	0
Day 5	0	0
Day 6	0	1
Day 7	0	0
% survival	100	88.9
Median (%survival)	94.45
SD (%survival)	7.84889
citrus – amp2 64 µM
Days after injection	Experiment 1 (n=8)	Experiment 2 (n=8)
Day 1	0	0
Day 2	0	0
Day 3	0	1
Day 4	0	0
Day 5	0	0
Day 6	0	1
Day 7	0	0
% survival	100	75
Median (%survival)	87.5
SD (%survival)	17.6777
citrus – amp2 128 µM (n=8)
Days after injection	Experiment 1	Experiment 2
Day 1	0	0
Day 2	0	0
Day 3	0	0
Day 4	0	0
Day 5	0	0
Day 6	0	1
Day 7	0	0
% survival	100	87.5
Median (%survival)	93.75
SD (%survival)	8.83883
