# Supplementary material for: Evaluation of cytotoxicity features of antimicrobial peptides with potential to control bacterial diseases of citrus
Source: PLoS One. 2018 Sep 7;13(9):e0203451. doi: 10.1371/journal.pone.0203451 (PMC6128562; doi:10.1371/journal.pone.0203451)
Supplement: S3 Table — (XLSX) [file pone.0203451.s003.xlsx]

## Sheet: Plan1
Trial 1
Concentration µM	Replicates for treatment with citrus -amp1						Mean	SD
128	91.6754	103.477	53.9513	91.0864	54.7061	55.5282	75.0708	22.7236
64	99.8244	99.2624	72.1771	33.6751	76.4077	80.1891	76.9226	24.1965
32	93.9234	96.7334	57.9382	50.8757	85.1212	69.9959	75.7646	19.118
16	87.1795	98.9814	54.9765	73.7719	81.6687	103.206	83.2973	17.6231
8	85.7745	98.1384	54.0652	96.2124	73.9416	107.645	85.9628	19.4186
4	89.4275	103.196	111.249	114.438	118.167	164.365	116.807	25.4362
2	101.791	102.353	109.882	173.103	122.113	181.299	131.757	36.0497
1	90.2705	95.0474	167.977	185.177	113.399	197.575	141.574	47.5921
Concentration µM	Replicates for treatment with citrus -amp2						Mean	SD
128	109.097	94.2044	10.4371	80.2648	94.328	51.5824	73.319	36.4212
64	99.5434	97.0144	21.9422	112.73	71.1467	221.578	103.992	66.0036
32	96.1714	97.2954	13.9684	80.2648	55.5282	58.8163	67.0074	31.4823
16	98.1384	91.3945	35.3837	71.8354	57.3366	71.1467	70.8726	22.8397
8	93.0804	90.8325	57.0269	70.8102	77.8874	81.6687	78.551	13.3814
4	98.9814	86.6175	90.7447	80.1509	83.806	103.699	90.6666	9.0888
2	111.626	99.2624	100.313	87.5552	62.2688	112.741	95.6279	18.7722
1	118.089	95.3284	117.058	93.8203	230.949	119.482	129.121	51.2196
Trial 2
Concentration µM	Replicates for treatment with citrus -amp2						Mean	SD
128	35.9493	42.292	107.381	156.613	49.5409	50.296	73.6787	48.0666
64	40.3288	40.0268	131.544	80.4997	69.4754	72.9488	72.4706	33.6126
32	37.1574	38.6676	112.667	103.304	77.4794	63.5857	72.1434	31.8102
16	33.533	39.8758	108.74	133.658	74.308	94.0914	80.7011	39.2489
8	32.7779	39.4227	107.532	163.409	67.2101	98.1689	84.7534	48.8869
4	34.7411	42.141	183.343	187.572	107.834	150.27	117.65	67.7357
2	41.3859	41.688	181.531	265.346	111.459	165.825	134.539	87.326
1	35.1942	37.7615	258.551	281.354	103.455	180.776	149.515	107.636
Concentration µM	Replicates for treatment with citrus -amp2						Mean	SD
128	45.3124	37.3084	49.692	142.266	85.9364	46.6716	67.8645	40.2091
64	40.1778	38.8186	64.9448	185.307	64.6428	202.825	99.4526	74.3629
32	38.3656	38.9696	54.3735	142.266	50.296	53.3164	62.9312	39.4893
16	39.4227	35.7983	82.765	131.091	51.9572	64.6428	67.6128	35.5523
8	36.7044	35.4962	111.459	129.732	70.8345	74.308	76.4222	38.3604
4	39.8758	33.2309	156.16	142.115	76.2712	94.5445	90.3663	51.062
2	46.6716	40.0268	168.846	151.931	56.4878	102.85	94.4689	55.8483
1	50.145	37.9125	191.045	160.238	211.433	109.042	126.636	72.8016
Trial 3
Concentration µM	Replicates for treatment with citrus-amp1						Mean	SD
128	71.4802	74.3044	103.287	125.208	77.5322	77.8684	88.28	21.4025
64	73.4303	73.2958	114.046	91.3171	86.4083	87.9549	87.742	14.9666
32	72.0182	72.6906	105.64	101.471	89.9723	83.7858	87.5963	14.1641
16	70.4043	73.2285	103.892	114.987	88.5601	97.3691	91.4068	17.4763
8	70.0681	73.0268	103.354	128.234	85.3997	99.1847	93.2112	21.7678
4	70.9423	74.2372	137.11	138.993	103.488	122.384	107.859	30.1606
2	73.901	74.0355	136.303	173.624	105.102	129.31	115.379	38.8836
1	71.144	72.2871	170.598	180.751	101.538	135.967	122.048	47.9269
Concentration µM	Replicates for treatment with citrus-amp2						Mean	SD
128	75.6493	72.0854	77.5994	118.82	93.7379	76.2545	85.6911	17.9039
64	73.363	72.7578	84.391	137.984	84.2565	145.785	99.7562	33.1115
32	72.5561	72.8251	79.684	118.82	77.8684	79.2132	83.4944	17.5833
16	73.0268	71.413	92.3258	113.844	78.6081	84.2565	85.579	15.8303
8	71.8164	71.2785	105.102	113.239	87.0135	88.5601	89.5016	17.0807
4	73.2285	70.2698	125.006	118.753	89.4343	97.5708	95.7104	22.7363
2	76.2545	73.2958	130.655	123.123	80.6254	101.269	97.5372	24.8675
1	77.8011	72.3544	140.54	126.822	149.618	104.026	111.86	32.4163
